# Supplementary material for: Short-Term Outcomes in Patients Undergoing Virtual/Ghost Ileostomy or Defunctioning Ileostomy after Anterior Resection of the Rectum: A Meta-Analysis
Source: J Clin Med. 2023 May 23;12(11):3607. doi: 10.3390/jcm12113607 (PMC10253561; doi:10.3390/jcm12113607)
Supplement: Supplementary file 1 [file jcm-12-03607-s001.zip]

Archive with 1 entries (1 files):
- jcm-2357813-supplementary.pdf
